# Supplementary material for: The Effect of Salience on Chinese Pun Comprehension: A Visual World Paradigm Study
Source: Front Psychol. 2020 Feb 4;11:116. doi: 10.3389/fpsyg.2020.00116 (PMC7011777; doi:10.3389/fpsyg.2020.00116)
Supplement: Supplementary file 1 [file Table_1.xlsx]

## Sheet: Sheet1
Experimental stimuli for the replication condition
Key word	Semantic competitor	Phonological competitor	Distractor 1	Distractor 2
工匠	精品	公里	原因	担心
文明	高尚	蚊子	演习	女孩
旁观	漠视	庞大	长官	保证
良药	方法	凉鞋	电视	男孩
导航	指引	岛屿	享受	职工
出彩	展示	初恋	水果	收据
出台	制定	初级	海面	眼镜
硝烟	火药	消息	违禁	武术
蓝图	规划	栏目	粮食	忍耐
一切	全部	衣柜	枪声	盛行
名片	形象	明天	收发	护栏
油门	速度	游客	雪山	原料
位子	职务	未必	废料	草图
围城	困境	维持	目录	航班
空巢	孤单	孔雀	核爆	有些
讲究	挑剔	奖励	贺卡	磁带
不义	黑心	步伐	气候	乐手
群体	阶层	裙子	踏板	时节
顺风车	方便	瞬间	交代	恰当
说不	拒绝	硕士	纯净	死伤
轰炸	攻击	宏伟	园丁	梳子
大门	入口	打造	话筒	徒手
百事	饮料	摆脱	请假	时机
伤口	流血	商业	卧室	金额
奔腾	飞速	本来	受骗	人生
了解	体会	聊天	盖子	国防
保住	留下	宝石	走动	防备
后天	明日	厚道	点名	争吵
蚂蚁	昆虫	马力	山谷	戒酒
自己	我们	字母	顾客	深信
没钱	穷人	媒体	记忆	清洁
卒	士兵	族群	鞋子	停火
移动	手机	疑问	抓获	作战
命脉	关键	明星	海关	无畏
鸡肋	平庸	机器	保护	兴奋
森林	整体	申请	损害	摇滚
短板	弱点	断定	结婚	跟踪
筋骨	元气	津贴	补助	演练
颜值	美貌	研究	悔改	村子
包票	必定	报告	低温	锯子
Experimental stimuli for the pun condition
Key word	Semantic Competitor 1	Semantic Competitor 2	Phonological competitor	Distractor
冷静	沉着	凉快	棱角	电影
联想	相关	公司	连队	兄弟
从头	脑袋	再次	虫子	总统
掌握	控制	手指	涨潮	声音
非人	凄惨	黑色	飞机	礼物
碰壁	挫折	墙上	捧场	战争
高升	上楼	提拔	糕点	安静
出气	发泄	烟囱	初步	银行
加油	助威	燃料	家庭	警官
知音	红颜	期刊	支付	子弹
无法	办法	律师	午餐	鱼叉
救在	正好	帮助	舅妈	火车
弯道	弧线	捷径	豌豆	理论
爱戴	穿着	拥护	艾滋	农村
死期	去世	存款	似乎	围巾
西天	死亡	天竺	吸引	游泳
核平	平安	爆炸	病人	技巧
男题	困难	雄性	南方	花纹
无汗	后悔	凉爽	焊接	胳膊
用锌	认真	元素	泳池	牙齿
所浴	欲望	洗澡	锁定	国土
无屑	头皮	破绽	泄露	脚步
无蚊	害虫	名气	文化	葡萄
怕修	腼腆	维护	扒手	爪子
霾伏	天气	包围	买卖	瞎子
触电	电流	网站	畜生	客观
祸车	灾难	物资	或许	食堂
薪情	工资	情绪	新鲜	搭档
性福	开心	做爱	姓名	地址
愚乐	欢笑	傻笑	余额	专家
涨声	提价	支持	掌管	女生
智造	科技	生产	志愿	硬汉
煮妇	妻子	烹饪	主任	罪犯
民酒	大众	著名	名称	开门
自造	本人	创造	字体	坦白
排行绑	名单	束缚	牌照	大方
棋中	里边	对弈	骑马	楼层
痴善	愚昧	关爱	吃饭	违反
纸撑	头衔	论文	指责	草莓
胸险	乳房	危机	凶手	季节
